# Supplementary material for: Key factors of the willingness of rural populations settling in cities (RPSC) from a Lacanian psychoanalysis theory perspective
Source: PLoS One. 2020 Dec 22;15(12):e0243775. doi: 10.1371/journal.pone.0243775 (PMC7755279; doi:10.1371/journal.pone.0243775)
Supplement: S1 Dataset — (XLSX) [file pone.0243775.s001.xlsx]

## Sheet: Sheet1
Willingness	Gender	Age	Ethnic groups	Educational attainment	Household size	Number of children	Political status	Employment industry	Work experience	Vocational skills	Social intercourse	Personal monthly income (yuan)	Income	Unemployment insurance gap	Community voting rights gap	Community safety gap	Healthcare services policy	Children’s enrollment policy	Labor contract policy	Public housing policy
0	1	32	5	3	1	2	4	2	1	2	1	12500	9.43348	1	3	1	5	5	5	2
1	1	30	1	5	3	1	4	2	2	2	2	4167	8.33495	2	2	2	5	5	2	5
0	1	28	1	7	3	1	4	8	1	4	2	5000	8.51719	4	4	4	5	5	5	5
1	1	51	1	2	4	2	4	2	1	2	1	4167	8.33495	4	3	2	5	5	2	5
0	1	54	1	2	4	2	4	2	1	1	1	1667	7.41878	3	3	3	2	2	2	2
0	1	31	1	3	4	2	4	3	1	4	1	4000	8.29405	3	2	3	2	3	2	2
0	2	43	1	5	4	2	1	5	1	4	4	5000	8.51719	3	3	3	1	1	1	1
0	1	33	1	6	2	0	4	3	2	4	3	3333	8.11163	1	1	3	2	2	2	2
0	1	50	1	3	5	2	1	5	2	4	4	4667	8.44827	1	1	1	2	2	2	4
0	2	37	1	6	3	1	4	5	2	4	4	3333	8.11163	4	5	4	2	2	2	2
0	1	35	1	4	3	1	4	3	1	2	4	3300	8.10168	4	4	2	3	2	2	2
0	2	44	1	3	3	1	4	5	1	4	2	2000	7.6009	3	3	3	3	2	2	2
0	1	32	1	5	3	1	4	3	1	2	2	3333	8.11163	1	3	1	2	5	4	5
0	1	36	1	4	5	1	4	3	4	3	2	3300	8.10168	3	4	4	2	3	2	2
0	1	26	1	7	2	0	1	3	2	1	3	4167	8.33495	2	2	3	2	2	2	2
1	2	41	1	6	3	1	1	3	1	4	4	4167	8.33495	4	4	4	2	2	2	2
0	1	44	1	6	3	1	4	5	4	4	4	3500	8.16052	3	4	4	3	3	2	3
0	1	39	1	3	3	1	4	3	3	4	4	3333	8.11163	2	3	3	1	1	2	2
0	1	47	1	4	5	2	4	2	1	2	2	29167	10.2808	1	4	3	3	3	3	3
0	2	33	1	7	5	1	4	5	1	4	3	2500	7.82405	3	4	3	5	3	2	2
1	2	40	1	4	4	1	4	5	1	4	4	3750	8.22951	4	4	4	1	2	2	2
0	2	44	1	3	2	1	4	5	2	4	2	2333	7.75491	4	3	3	5	2	2	5
1	2	41	1	6	3	1	1	4	1	4	2	4167	8.33495	3	2	1	5	1	5	5
1	1	30	1	7	5	1	4	5	2	4	4	6000	8.69951	2	3	2	2	5	2	5
1	2	41	1	6	5	1	1	5	1	4	3	4167	8.33495	2	3	2	5	3	3	5
0	1	28	1	3	4	1	4	3	1	4	4	2917	7.97831	2	1	1	1	1	1	1
0	1	33	1	6	5	1	4	3	3	2	2	875	6.77422	1	1	1	5	5	5	5
1	1	49	1	2	4	2	4	2	10	2	3	8333	9.02798	3	3	2	5	2	3	3
1	1	43	1	7	3	1	1	3	1	3	4	12500	9.43348	4	4	4	2	3	2	2
1	2	29	1	5	3	1	4	9	1	4	4	4167	8.33495	3	3	3	3	3	3	3
0	1	34	1	4	4	2	4	3	1	4	4	4167	8.33495	3	3	3	5	1	1	5
0	2	32	1	7	3	1	4	3	1	5	4	2500	7.82405	4	4	4	5	5	5	5
0	2	33	1	6	3	1	4	3	1	4	3	750	6.62007	3	3	3	2	2	2	2
1	2	50	1	5	3	1	4	5	2	1	4	1000	6.90776	3	3	3	2	2	2	2
1	2	25	1	5	4	0	4	6	1	4	4	4250	8.35467	3	2	3	5	5	5	5
0	2	42	1	3	4	1	4	6	2	1	2	2500	7.82405	4	4	2	2	2	3	2
0	2	32	1	5	3	1	4	6	1	2	3	4167	8.33495	4	4	4	5	5	5	5
0	2	32	1	4	5	1	4	6	4	4	4	5000	8.51719	2	4	3	5	5	5	5
0	1	36	1	6	4	2	4	6	1	2	2	2167	7.6811	3	3	3	2	2	2	2
0	2	36	1	5	3	1	3	5	3	4	3	3000	8.00637	4	4	4	2	1	2	2
0	2	42	1	3	5	2	4	6	4	2	1	0		3	3	5	5	5	5	5
0	2	32	1	3	3	1	4	6	5	3	3	0		3	2	3	2	4	3	2
1	2	48	1	2	3	1	4	6	2	4	3	1500	7.31322	4	3	3	5	2	3	5
1	2	37	1	4	4	1	4	5	1	3	4	1192	7.08339	4	4	4	5	2	5	5
0	2	51	1	3	5	2	1	6	1	1	1	750	6.62007	2	2	2	5	5	5	5
0	2	34	1	4	4	2	4	5	1	4	3	3333	8.11163	2	2	3	5	5	5	5
0	2	38	1	6	3	1	1	6	5	3	2	1250	7.1309	4	3	2	4	3	4	4
0	2	28	1	4	6	2	4	6	2	2	2	833	6.72503	3	3	3	5	5	5	5
1	2	28	5	6	5	1	4	2	2	2	2	0		3	1	1	5	5	1	5
1	2	66	1	1	2	3	4	17	1	3	2	0		1	2	2	3	5	5	5
1	2	50	1	2	3	1	4	5	1	1	4	833	6.72503	3	1	1	5	2	5	5
1	2	41	1	3	3	1	4	17	2	3	4	2083	7.64156	1	3	5	1	1	5	5
1	2	50	1	2	5	3	4	6	2	4	1	1500	7.31322	3	3	2	5	5	5	5
0	1	62	1	1	2	2	4	6	2	4	4	1583	7.36708	2	2	1	5	5	5	5
0	2	44	1	3	3	1	4	5	3	4	3	375	5.92693	3	2	2	5	2	2	2
0	2	41	1	3	5	2	4	5	3	1	1	1250	7.1309	2	2	2	3	3	3	3
0	1	26	1	3	5	1	4	5	1	4	2	3333	8.11163	4	4	4	5	5	5	5
1	1	62	5	2	6	2	4	5	1	1	1	1650	7.40853	3	1	3	5	3	3	3
0	2	31	1	3	5	1	4	5	1	4	2	1250	7.1309	3	3	3	5	5	4	4
0	2	26	1	3	6	1	4	5	5	4	2	833	6.72503	2	2	4	3	3	5	3
0	1	42	1	2	4	2	4	5	1	4	3	1667	7.41878	1	2	2	3	3	3	3
1	1	70	1	5	1	3	4	17	2	2	4	2000	7.6009	1	1	1	5	5	3	5
1	1	62	1	5	5	3	4	6	1	2	2	2500	7.82405	3	2	3	5	2	2	5
0	2	28	1	4	3	1	4	5	3	2	2	0		3	3	3	2	2	2	2
0	2	32	1	4	5	1	4	5	5	1	2	1750	7.46737	2	3	3	5	5	5	5
0	2	29	1	4	3	1	4	5	3	5	3	2500	7.82405	3	3	3	5	2	5	5
0	1	70	1	2	1	6	4	17	3	2	2	1667	7.41878	1	3	3	5	5	5	5
0	1	53	1	3	4	2	4	8	5	2	2	833	6.72503	1	3	1	5	5	5	5
0	2	49	1	2	4	2	4	5	1	4	2	167	5.11799	3	3	3	5	5	5	5
0	1	58	1	5	6	2	4	5	1	1	3	5333	8.58167	3	3	1	5	1	5	5
1	1	27	1	3	6	2	4	5	1	1	2	5833	8.67129	2	4	1	5	5	5	5
0	2	47	1	3	3	1	4	5	2	2	3	1000	6.90776	3	3	3	2	2	2	2
0	1	48	1	2	3	1	4	5	1	2	3	2000	7.6009	2	2	2	2	2	3	3
0	2	59	1	5	3	3	4	6	1	2	1	1667	7.41878	2	3	4	5	5	1	5
1	2	54	1	3	4	2	4	6	1	5	4	833	6.72503	3	4	1	1	1	1	5
1	2	63	5	1	7	2	4	10	2	2	1	1250	7.1309	1	2	1	5	5	5	5
0	1	32	1	7	5	1	1	3	1	4	2	8333	9.02798	2	2	3	2	3	2	3
0	2	41	1	6	4	2	4	3	3	4	4	2917	7.97831	3	3	3	5	2	2	5
0	1	27	1	4	3	0	4	3	1	2	4	2500	7.82405	2	2	3	2	2	2	2
0	2	29	1	3	3	1	4	3	1	2	4	2500	7.82405	3	2	3	5	2	5	5
1	1	43	1	6	3	1	4	3	2	4	4	5833	8.67129	2	2	2	5	5	5	5
0	2	35	1	3	4	2	4	3	3	4	1	2083	7.64156	2	5	1	5	1	2	5
0	2	29	1	4	3	1	4	3	1	2	4	3333	8.11163	2	2	3	2	3	3	3
0	2	30	1	7	2	0	4	3	2	4	2	2500	7.82405	3	3	3	2	2	2	2
0	2	36	1	3	3	1	1	3	1	4	3	2083	7.64156	3	3	3	2	2	3	2
0	1	30	1	5	6	2	3	3	1	4	2	2333	7.75491	2	2	2	2	2	5	2
0	2	39	1	3	6	2	4	3	5	2	1	2500	7.82405	1	2	4	5	2	2	5
1	2	42	1	3	3	1	4	3	3	2	3	2917	7.97831	3	3	2	2	5	2	5
1	2	33	1	6	5	1	4	3	1	1	3	2500	7.82405	3	2	3	5	2	2	5
0	2	36	1	4	4	2	4	3	3	2	3	1667	7.41878	2	2	2	4	4	4	4
0	2	34	1	4	6	2	4	3	2	4	2	2917	7.97831	3	3	3	2	2	2	2
0	2	25	1	7	4	0	3	3	1	4	3	1667	7.41878	2	1	1	1	5	1	1
0	1	30	1	6	3	1	4	3	2	2	2	2333	7.75491	3	2	3	5	2	2	5
0	2	26	1	6	2	0	4	3	2	4	4	3333	8.11163	1	2	3	5	3	2	3
0	2	36	1	6	6	2	4	3	3	4	3	2000	7.6009	3	2	2	5	2	2	2
1	2	27	1	6	4	0	4	3	3	4	3	1167	7.06219	2	3	2	2	2	2	2
1	1	49	1	7	4	2	1	3	3	2	5	5250	8.56598	2	3	1	2	2	2	2
0	1	38	1	6	2	0	4	3	3	4	3	2917	7.97831	3	2	3	3	5	3	5
0	1	29	1	7	5	1	1	3	2	4	2	5000	8.51719	2	3	3	2	5	3	5
0	1	30	1	7	3	1	1	3	2	4	3	2500	7.82405	3	3	3	2	2	2	2
0	1	30	1	7	3	1	1	3	2	4	3	2500	7.82405	3	3	3	2	2	2	2
0	1	50	1	6	3	1	4	3	6	4	3	7083	8.86545	3	4	4	5	5	3	2
0	1	50	1	6	3	1	4	3	6	4	3	7083	8.86545	3	4	4	5	5	3	2
0	1	65	1	2	6	2	4	2	2	2	2	875	6.77422	3	1	5	5	5	5	5
1	1	49	1	3	4	2	4	2	1	1	2	3300	8.10168	3	4	4	5	5	5	5
0	2	29	1	6	4	1	4	5	1	5	2	1667	7.41878	2	2	4	5	5	2	5
0	2	30	1	6	4	1	4	5	2	4	4	3333	8.11163	4	4	4	5	3	2	5
0	2	28	1	6	2	0	4	5	1	4	3	3333	8.11163	2	2	3	5	5	5	5
0	2	33	1	4	4	2	4	5	4	4	3	3333	8.11163	3	3	3	2	2	2	2
1	2	30	1	7	3	1	4	5	1	4	2	0		3	4	2	5	5	1	5
0	2	31	1	5	5	1	4	5	2	4	3	2500	7.82405	4	4	4	5	1	5	5
1	1	30	1	6	3	1	4	3	1	2	3	3333	8.11163	2	3	2	1	5	5	5
0	2	28	1	6	3	1	4	5	2	4	2	2083	7.64156	3	2	2	2	3	3	2
0	1	36	1	4	3	1	1	5	4	5	4	6000	8.69951	1	1	4	2	2	2	3
1	2	29	1	7	5	1	1	3	2	4	3	3333	8.11163	3	3	3	2	5	2	2
1	1	30	1	7	3	1	1	3	3	1	4	5000	8.51719	3	2	3	2	2	2	2
1	2	30	1	6	3	1	4	3	1	4	4	1667	7.41878	2	3	2	2	2	2	2
0	2	30	1	7	3	1	4	3	1	5	3	3333	8.11163	2	3	2	3	3	3	3
0	1	43	1	5	3	1	1	3	1	4	3	2250	7.71869	3	2	2	2	2	2	2
1	1	27	1	7	5	1	4	10	1	3	3	1500	7.31322	4	4	4	1	1	1	1
0	1	32	1	7	3	1	3	3	2	4	4	2833	7.94909	2	2	3	2	2	2	2
1	1	32	1	7	3	1	4	3	1	2	4	3750	8.22951	3	2	2	2	2	2	2
1	2	38	1	4	3	1	4	3	1	4	4	250	5.52146	3	3	3	5	5	5	5
1	1	41	1	6	3	1	4	3	3	2	4	3333	8.11163	3	2	3	5	1	2	2
0	1	34	1	7	4	2	1	3	1	4	3	8333	9.02798	2	2	2	2	2	2	2
0	2	33	1	6	5	1	4	3	2	4	3	1667	7.41878	2	2	2	2	2	2	2
0	2	39	1	6	3	1	4	3	2	5	2	1750	7.46737	3	3	3	5	5	5	5
0	2	38	1	6	6	2	4	3	1	2	2	1250	7.1309	2	4	4	2	2	2	2
0	1	29	1	7	2	0	4	3	1	2	2	2500	7.82405	3	3	3	5	5	5	5
0	2	30	1	6	5	1	4	3	1	2	2	1250	7.1309	1	1	1	2	2	2	2
0	1	30	1	5	3	1	4	2	1	2	3	3000	8.00637	2	3	3	2	4	3	3
0	2	39	1	5	5	1	4	3	1	2	2	1000	6.90776	1	3	1	5	2	2	2
0	2	34	1	6	6	2	4	3	2	2	2	1000	6.90776	3	3	3	5	2	3	5
0	2	31	1	6	3	1	4	3	2	5	2	2083	7.64156	1	1	1	5	2	2	5
1	1	47	1	5	3	1	4	5	2	4	3	2917	7.97831	2	2	3	5	5	5	5
0	2	45	1	4	6	1	4	3	1	2	1	1667	7.41878	3	3	5	2	2	2	2
0	2	37	1	6	3	1	4	3	1	4	1	2000	7.6009	3	3	2	5	5	5	5
0	2	31	1	7	4	1	4	3	1	2	3	583	6.36819	1	1	1	5	5	5	5
0	2	35	1	4	3	1	4	3	1	4	3	2333	7.75491	3	2	4	5	2	2	5
1	2	29	1	6	5	1	4	3	1	4	3	2200	7.69621	2	2	2	2	2	2	2
1	2	24	1	7	2	0	3	3	1	4	3	2200	7.69621	4	4	5	2	2	2	3
0	2	28	1	7	3	1	4	3	3	4	4	3000	8.00637	1	2	5	3	3	3	3
1	2	29	1	7	3	1	4	3	3	4	2	2667	7.88871	2	1	2	2	2	2	2
1	2	27	1	7	3	1	1	3	2	4	3	3750	8.22951	3	2	3	2	2	2	5
0	2	33	1	7	3	1	1	3	5	5	2	3333	8.11163	4	4	4	2	5	2	2
0	2	26	1	6	2	0	3	9	1	4	2	2667	7.88871	4	3	4	2	5	2	2
1	2	32	1	7	3	1	4	3	1	4	4	3000	8.00637	4	4	4	5	2	5	5
1	2	30	1	7	3	1	4	3	2	4	4	3333	8.11163	4	4	4	5	5	2	5
0	1	50	1	3	1	1	4	3	1	2	1	1667	7.41878	3	2	3	5	5	2	5
0	2	29	1	6	5	1	4	3	2	4	2	2250	7.71869	3	3	3	2	3	3	4
0	2	33	1	7	5	1	1	3	1	2	4	2500	7.82405	4	4	4	2	2	2	2
1	1	36	1	3	4	2	1	3	1	3	4	5000	8.51719	4	4	4	2	2	1	1
0	1	29	1	4	5	1	4	3	1	4	4	6250	8.74034	3	3	3	2	2	2	2
0	2	28	1	6	4	1	3	3	2	4	3	2250	7.71869	2	3	2	5	5	5	5
1	2	33	1	6	3	1	4	3	3	4	4	2667	7.88871	3	3	3	2	2	2	2
0	1	27	1	3	4	2	4	3	1	4	3	2500	7.82405	3	1	1	5	5	5	5
0	1	28	1	3	4	2	4	3	1	4	2	2667	7.88871	3	3	3	5	2	2	5
0	2	28	1	3	4	1	4	3	2	4	1	833	6.72503	4	2	4	5	2	2	2
0	1	26	1	6	4	1	4	3	3	4	2	1667	7.41878	4	4	4	2	2	2	2
0	2	48	1	3	3	2	4	3	1	2	2	1750	7.46737	3	1	3	5	2	5	2
1	1	55	1	3	5	1	4	3	2	2	4	1625	7.39326	2	1	1	1	1	1	1
1	1	52	1	3	5	1	4	3	2	4	3	2500	7.82405	3	1	3	1	1	1	1
1	1	30	1	6	6	2	4	3	1	4	3	1500	7.31322	2	2	2	2	2	2	2
0	1	55	1	4	5	1	1	3	1	2	2	417	6.03309	1	1	1	1	1	3	3
0	2	27	1	6	4	2	4	3	1	4	2	4167	8.33495	2	2	2	5	5	2	5
0	2	25	1	3	3	1	4	3	10	4	3	2083	7.64156	3	3	3	5	5	5	5
0	2	49	1	3	5	2	4	3	2	1	2	2000	7.6009	3	3	3	2	2	2	2
0	1	29	1	4	3	1	4	17	1	4	3	5833	8.67129	3	4	4	5	5	2	2
0	1	35	1	6	6	2	4	3	1	4	2	4000	8.29405	2	2	3	5	5	2	5
0	2	31	1	7	3	1	1	17	1	4	2	6875	8.83565	4	4	4	5	5	2	5
0	1	28	1	7	2	1	4	3	3	4	2	5000	8.51719	3	3	3	5	5	5	5
1	1	28	1	6	3	1	4	17	1	4	3	2083	7.64156	4	4	4	2	3	2	2
0	1	45	1	3	6	2	4	3	2	2	2	4667	8.44827	3	3	3	4	1	1	1
0	1	33	1	7	5	1	4	3	3	2	3	8750	9.07681	3	3	2	5	5	2	2
0	1	40	1	6	6	2	4	3	2	4	2	6667	8.80493	3	3	2	5	3	3	5
0	2	26	1	6	4	0	3	3	1	2	2	4167	8.33495	3	3	2	5	5	2	5
0	2	24	1	6	4	1	1	3	1	4	2	3000	8.00637	2	2	2	4	5	5	5
0	2	31	1	7	3	1	4	3	2	2	2	2667	7.88871	4	4	4	5	1	1	1
0	2	29	1	6	3	1	4	3	3	4	1	2667	7.88871	3	3	3	5	1	1	1
0	1	47	1	3	3	1	4	3	3	2	3	1667	7.41878	4	2	3	1	1	1	1
0	2	42	1	7	3	1	1	3	2	4	3	3000	8.00637	2	2	2	2	2	2	2
0	1	35	1	6	3	1	4	3	3	4	3	4167	8.33495	3	3	3	2	2	2	2
0	1	32	1	7	5	1	1	3	1	4	3	3333	8.11163	2	2	2	5	5	5	5
0	1	26	1	6	3	1	1	3	2	2	2	5833	8.67129	4	4	4	5	5	1	1
1	1	27	1	7	3	1	4	3	2	4	4	3333	8.11163	3	3	3	2	2	2	2
0	1	28	1	6	6	1	3	3	2	4	4	3750	8.22951	3	3	3	2	2	2	2
0	1	29	1	6	5	1	3	3	2	4	4	2500	7.82405	2	3	3	2	2	2	2
0	1	28	1	6	4	1	4	3	1	4	4	4167	8.33495	2	3	2	2	2	2	2
0	1	36	1	6	3	1	4	3	2	4	3	2500	7.82405	3	3	3	2	2	2	2
0	1	40	1	4	5	2	4	3	1	4	3	8000	8.9872	3	3	3	2	2	2	2
0	1	37	1	3	1	2	4	2	3	2	2	5000	8.51719	4	3	4	5	5	5	5
0	1	45	1	2	1	2	4	2	1	1	1	1675	7.42357	2	3	2	5	5	5	5
0	1	30	1	3	1	2	4	2	3	4	2	4667	8.44827	4	2	2	3	2	4	4
1	1	24	1	6	1	1	4	2	1	5	2	667	6.50279	2	1	1	1	1	1	1
0	1	22	1	6	6	1	3	2	1	4	4	1875	7.53636	3	1	3	5	5	2	5
1	1	46	1	3	1	1	4	2	5	4	2	4000	8.29405	3	3	1	2	5	1	3
0	1	39	1	3	3	1	4	2	3	2	2	2500	7.82405	3	1	4	5	5	5	5
0	1	50	1	3	3	1	4	2	1	2	1	5000	8.51719	3	1	4	5	5	5	5
1	1	49	1	3	8	2	4	2	1	4	1	2500	7.82405	1	3	1	5	5	5	5
1	1	25	1	7	5	1	3	2	1	4	2	4167	8.33495	1	2	2	2	2	2	2
0	1	26	1	6	1	1	1	3	3	5	2	2667	7.88871	2	4	2	2	3	3	3
0	2	26	1	6	5	1	4	3	2	4	3	417	6.03309	4	4	2	2	2	2	2
0	2	33	1	6	4	1	4	5	1	3	2	3333	8.11163	4	4	4	1	1	1	1
0	2	48	1	3	4	2	4	5	1	4	3	6250	8.74034	3	3	3	1	1	1	1
0	2	45	1	6	3	1	1	3	1	4	2	2917	7.97831	4	4	4	2	3	2	3
0	1	49	3	4	3	1	1	3	12	3	3	2917	7.97831	4	2	4	5	5	3	5
0	1	27	1	7	5	1	4	5	1	4	4	2750	7.91936	4	4	5	2	2	2	2
0	1	27	1	7	5	1	4	3	2	1	3	6250	8.74034	4	4	4	2	2	2	2
0	1	39	1	4	6	2	4	5	1	4	2	4000	8.29405	1	2	2	2	2	2	4
0	2	29	1	6	5	1	3	5	1	4	4	5000	8.51719	2	4	3	5	4	5	3
1	1	60	1	4	5	1	4	4	4	2	1	208	5.33754	1	1	1	5	5	5	5
0	1	27	1	4	3	0	4	14	3	5	2	5000	8.51719	3	2	3	5	3	5	5
1	1	29	1	6	4	0	4	3	2	4	4	4167	8.33495	4	4	4	2	2	2	2
1	2	22	1	6	4	0	3	6	1	4	2	833	6.72503	2	3	2	5	5	5	5
0	2	30	1	5	5	1	4	6	3	3	3	2500	7.82405	4	4	4	5	3	5	5
0	2	50	1	3	4	2	4	5	3	2	2	1000	6.90776	3	3	3	3	3	3	3
0	2	43	1	2	3	1	4	5	2	1	4	1250	7.1309	2	2	2	3	3	3	3
0	2	52	1	5	4	2	4	6	1	4	4	3000	8.00637	4	3	4	5	1	2	5
0	2	52	1	2	4	2	4	5	1	1	1	1750	7.46737	1	4	4	5	5	5	5
1	2	49	1	2	4	1	4	5	1	1	2	750	6.62007	3	3	3	5	5	5	5
0	1	32	1	7	3	1	4	6	2	2	3	2083	7.64156	1	2	5	3	4	4	5
0	1	24	1	4	2	0	4	6	4	2	3	1250	7.1309	2	2	4	5	5	5	5
0	1	28	1	4	5	1	4	5	4	1	2	2500	7.82405	4	2	4	5	5	5	5
1	2	37	1	4	3	1	4	6	1	2	3	833	6.72503	3	3	3	2	2	2	2
0	2	37	1	2	5	2	4	6	2	1	3	2500	7.82405	2	2	2	5	5	5	5
0	1	55	1	5	5	1	4	5	4	1	2	1000	6.90776	3	3	3	3	3	3	3
0	2	28	1	3	6	2	4	5	1	2	2	1750	7.46737	3	3	3	5	5	5	5
0	1	52	1	2	4	2	4	6	1	1	4	2000	7.6009	3	3	3	5	5	5	5
0	2	45	1	3	4	2	4	5	1	2	2	500	6.21461	3	3	3	3	3	3	3
0	2	28	1	6	3	1	4	3	1	2	2	250	5.52146	3	3	3	2	2	2	1
0	2	31	1	6	5	1	4	3	2	4	2	2500	7.82405	4	3	5	5	2	5	5
0	2	35	1	6	4	2	4	3	2	4	3	4167	8.33495	2	2	2	2	2	2	2
0	2	30	1	6	5	1	4	3	2	2	2	2500	7.82405	2	2	2	5	5	5	5
0	2	36	1	4	3	1	4	3	3	4	2	1667	7.41878	4	3	4	2	2	2	2
0	2	26	1	7	5	1	4	3	1	4	2	2500	7.82405	1	1	1	5	5	5	5
1	2	26	1	4	3	1	4	3	2	4	4	2917	7.97831	3	3	3	5	2	2	2
0	1	49	1	3	3	1	4	2	1	4	3	4167	8.33495	2	2	2	4	4	2	4
1	1	60	1	3	2	1	1	2	5	2	4	733	6.59715	1	3	1	5	2	2	5
0	1	47	1	3	4	2	4	2	1	5	2	12500	9.43348	2	2	4	2	4	1	3
0	1	22	1	4	5	0	3	11	2	4	4	4167	8.33495	4	4	4	5	5	5	5
0	1	27	1	6	5	1	4	11	2	4	3	2500	7.82405	1	1	1	2	4	2	2
1	2	29	1	7	3	1	4	3	2	2	3	2917	7.97831	2	2	2	5	5	5	5
0	2	34	1	4	5	1	4	3	2	5	2	2000	7.6009	3	3	3	3	3	3	3
0	2	31	1	7	2	1	4	3	2	4	3	4167	8.33495	4	4	4	5	2	2	5
1	2	31	1	7	5	1	4	3	7	4	4	2042	7.62169	3	4	4	2	2	2	2
0	2	39	1	3	7	2	4	3	1	4	3	2250	7.71869	2	2	2	5	5	5	5
0	1	40	1	3	6	2	4	3	2	4	3	2083	7.64156	2	1	2	5	5	5	5
0	1	32	1	3	6	1	4	3	5	4	3	833	6.72503	3	2	3	5	5	5	5
0	2	36	1	3	4	2	4	3	1	2	3	2250	7.71869	1	2	1	3	3	3	3
0	2	30	1	3	3	1	4	3	2	4	3	1500	7.31322	2	1	2	5	5	5	5
0	2	28	1	3	3	1	4	3	1	4	3	2083	7.64156	3	2	2	5	5	5	5
1	1	35	1	3	3	1	4	3	5	4	2	3333	8.11163	3	2	2	2	2	2	2
1	1	31	1	4	3	1	4	3	4	4	2	2083	7.64156	3	2	2	5	2	2	5
0	1	35	1	3	4	2	4	3	1	4	3	3333	8.11163	3	1	1	5	5	5	5
1	1	26	1	5	5	1	4	3	2	4	2	2250	7.71869	4	3	3	2	2	2	2
0	2	25	1	3	6	1	4	3	2	4	4	0		4	3	2	2	5	2	5
0	2	28	1	3	5	1	4	3	3	4	2	1667	7.41878	2	2	4	2	2	2	2
0	1	43	1	3	1	1	4	3	1	4	2	2333	7.75491	5	2	2	5	5	2	2
1	1	46	1	5	4	2	4	3	1	4	4	3333	8.11163	2	2	2	5	2	5	5
0	2	28	1	6	2	0	4	3	2	2	4	1667	7.41878	2	2	4	5	5	4	4
0	2	28	1	6	5	1	3	9	4	4	4	4167	8.33495	1	1	1	5	5	5	2
0	1	32	1	3	6	2	4	3	4	2	1	2500	7.82405	4	4	3	5	2	5	5
0	2	29	1	6	3	1	4	11	1	4	2	2667	7.88871	4	4	3	5	3	2	2
0	1	31	1	4	3	1	4	3	2	2	2	2917	7.97831	2	3	4	2	2	2	2
0	2	35	1	4	3	1	4	3	1	4	2	4000	8.29405	3	3	3	4	2	1	2
0	2	28	1	6	3	1	4	3	1	2	2	2667	7.88871	3	3	3	5	5	2	5
0	2	31	1	6	3	1	1	15	1	4	2	5000	8.51719	1	1	3	2	4	2	3
0	1	53	1	5	4	1	4	3	1	2	3	2667	7.88871	3	3	2	5	5	2	2
1	1	33	1	7	5	1	4	3	1	5	3	4083	8.31459	2	4	4	5	5	5	5
0	2	28	1	7	5	1	4	3	1	4	2	2000	7.6009	3	3	3	5	3	1	5
1	1	29	1	6	5	1	4	3	2	2	2	5000	8.51719	4	3	4	5	5	5	5
0	1	33	1	5	5	1	4	3	1	2	2	6667	8.80493	3	4	3	5	2	2	5
0	2	25	1	4	4	2	3	3	4	2	2	3333	8.11163	2	2	2	5	5	5	5
1	1	38	1	4	4	1	4	3	2	4	4	4167	8.33495	3	3	3	4	3	1	4
0	1	31	1	6	5	1	4	3	4	4	2	4167	8.33495	2	1	1	5	5	5	5
0	1	37	1	7	4	1	4	3	5	5	4	10000	9.21034	1	2	2	1	1	1	5
0	1	36	1	4	4	2	4	3	2	4	2	125	4.82831	3	3	2	2	2	2	2
0	1	29	1	5	5	2	4	2	1	2	2	3333	8.11163	2	2	3	2	2	2	3
0	1	45	1	4	3	1	4	3	1	4	2	3000	8.00637	2	2	3	2	2	3	3
1	1	26	1	7	5	1	4	3	1	2	2	3125	8.04719	3	3	3	2	2	2	2
0	2	25	1	6	5	1	3	3	1	2	2	1667	7.41878	2	2	4	2	5	2	5
0	2	26	1	6	4	0	3	3	3	4	3	2250	7.71869	3	4	2	5	5	2	5
1	1	32	1	7	3	1	4	3	2	4	4	6667	8.80493	2	2	2	2	3	3	3
0	1	28	1	4	3	1	4	3	5	4	2	7500	8.92266	2	2	5	5	5	2	5
0	2	28	1	4	5	1	4	3	3	4	2	3000	8.00637	4	5	3	5	2	2	2
0	1	29	1	7	4	1	4	3	1	2	3	2750	7.91936	3	3	3	4	3	2	1
0	1	52	1	3	2	1	4	3	1	2	3	1667	7.41878	2	2	1	5	5	5	5
0	2	30	1	4	3	1	4	3	2	4	2	1667	7.41878	3	3	3	5	5	5	5
0	2	29	1	7	3	1	4	3	1	4	3	2500	7.82405	3	3	3	2	2	2	2
0	1	31	1	4	4	2	4	3	1	4	2	2500	7.82405	2	2	2	2	2	5	5
0	1	42	1	4	4	2	1	3	3	4	2	2500	7.82405	2	2	2	2	2	2	2
0	1	35	1	4	4	2	4	3	1	4	2	3333	8.11163	2	2	2	5	5	5	5
0	1	29	1	4	4	0	4	3	2	4	3	4500	8.41183	3	3	3	2	2	3	3
0	1	27	1	7	6	1	4	3	2	4	3	4167	8.33495	2	2	2	5	5	5	5
0	1	40	1	2	3	1	4	5	1	2	3	1250	7.1309	1	1	1	5	5	5	5
0	2	27	1	6	4	0	4	3	2	4	3	2000	7.6009	2	2	3	2	4	2	3
1	2	28	1	3	3	1	4	3	2	4	3	1250	7.1309	3	2	2	2	2	2	2
0	1	30	1	5	6	1	4	3	3	4	2	2000	7.6009	3	2	2	2	2	2	2
0	1	38	1	3	3	1	4	3	1	4	3	3750	8.22951	3	2	2	5	5	5	5
0	2	29	1	6	4	0	3	3	2	2	2	500	6.21461	1	1	1	5	5	5	5
1	2	44	1	3	4	2	4	3	2	2	3	3333	8.11163	2	2	3	2	2	2	2
0	1	23	1	4	3	1	4	3	4	2	3	250	5.52146	4	4	4	2	2	2	2
0	1	43	1	3	4	2	4	5	5	2	2	2625	7.87284	3	2	3	5	5	5	5
0	2	29	1	4	5	1	4	6	2	2	3	4167	8.33495	1	1	1	1	1	1	1
0	1	34	1	3	4	1	4	5	4	2	3	1000	6.90776	1	1	1	5	5	5	5
0	2	28	1	4	6	1	4	3	2	4	3	2750	7.91936	3	3	3	5	2	1	1
0	1	34	1	3	7	2	4	3	2	4	2	750	6.62007	1	1	1	1	1	1	1
0	1	30	1	4	6	2	4	3	1	4	2	750	6.62007	1	1	1	3	3	2	5
